# Supplementary material for: Genomics-Guided Drawing of Molecular and Pathophysiological Components of Malignant Regulatory Signatures Reveals a Pivotal Role in Human Diseases of Stem Cell-Associated Retroviral Sequences and Functionally-Active hESC Enhancers
Source: Front Oncol. 2021 Mar 31;11:638363. doi: 10.3389/fonc.2021.638363 (PMC8044830; doi:10.3389/fonc.2021.638363)
Supplement: Supplementary file 1 [file Presentation_1.zip]

Archive with 15 entries (15 files):
- Supplemental Figure S1. Distinct populations of TERTpos cells.pptx
- Supplemental Figure S2. TE loci MLME vs Embryo and Naïve vs Primed.pptx
- Supplemental Figure S3. SCARS Protein binding and mRNA expression.pptx
- Supplemental Methods.docx
- Supplemental Note S1. 8384 genes HSRS_SCARS.pptx
- Supplemental Note S2. 2846 genes HSRS_SCARS.pptx
- Supplemental Note S3. Distinct GES of SCARS genes..pptx
- Supplemental Note S4. HSRS SCARS CA drivers and survival genes.pptx
- Supplemental Note S4A. SCARS Networks CaMarkers Genes.pptx
- Supplemental Note S5. Resemblance Naive_hESC and MLME_embryos.pptx
- Supplemental Table S10..docx
- Supplemental Table S11. Neocortex HSGRNs.docx
- Supplemental Table S12. Neocortex FE hESC.docx
- Supplemental Table S9..docx
- Supplemental Tables S1_S8. SCARS HSRS Ca Survival Genes.xlsx
