# Supplementary material for: Genomics-Guided Drawing of Molecular and Pathophysiological Components of Malignant Regulatory Signatures Reveals a Pivotal Role in Human Diseases of Stem Cell-Associated Retroviral Sequences and Functionally-Active hESC Enhancers
Source: Front Oncol. 2021 Mar 31;11:638363. doi: 10.3389/fonc.2021.638363 (PMC8044830; doi:10.3389/fonc.2021.638363)
Supplement: Supplementary file 1 [file Presentation_1.zip › Supplemental Tables S1_S8. SCARS HSRS Ca Survival Genes.xlsx]

## Sheet: S1
	HSRS-associated genomic fregulatory networks represent the putative pathogenetic origin of essentially all cancer survival genes
Number of protein-coding genes	Classification category	Number of genes within a network	Number of cancer survival genes within a network	Percent of all genes within a network	Percent of all cancer survival genes within a network	Enrichment P value
10713	All cancer survival predictor genes	10713	10713	100	100
11587	MLME-hiPEC network of human embryo	11587	7605	65.6339	70.9885	2.77392e-300
7699	MLME-iMPC network of human embryo	7699	4291	55.7345	40.0541	0.000926814
9395	HERVH/LBP9 pathway of human ESC	9395	5677	60.4258	52.9917	5.20472e-54
14255	TE expression in human DLPFC network	14255	8712	61.1154	81.3218	6.89948e-190
5969	TE expression in naïve vs primed human ESC network	5969	3989	66.8286	37.2351	0
4623	Fetal/Adult neocortex network	4623	3047	65.9096	28.4421	6.56639e-70
	All cancer survival genes in HSRS networks	NA	10505	NA	98.0584
	Legend: TE, transposable elements; HERVH, human endogenous retrovirus type H; LBP9 (TFCP2L1), pluripotency transcription factor; DLPFC, dorsolateral prefrontal cortex; MLME, multiple lineages markers expression;
Uhlen et al. (2017)
All protein-coding genes surveyed for association with cancer survival
19571
10713	54.7392
Human cancer survival predictor genes

## Sheet: S2
Association of human cancer survival predictor genes with human-specific genomic regulatory sequences (HSGRS)
Cancer type	All genes	Associated with HSGRS	Percent
Thyroid	347	269	77.5216
Glioma	271	206	76.0148
Melanoma	205	153	74.6341
Head and neck	808	597	73.8861
Colorectal	603	440	72.9685
Renal	6070	4418	72.7842
Ovarian	504	366	72.619
Liver	2892	2086	72.13
Lung	662	477	72.0544
Breast	582	414	71.134
Urothelial	1101	783	71.1172
Stomach	307	218	71.0098
Prostate	161	114	70.8075
Endometrial	1631	1153	70.6928
Cervical	717	505	70.4324
Pancreatic	1549	1075	69.3996
Testis	60	42	70
All human cancer survival genes	10713	7738	72.23

## Sheet: S3
7609 SCARS-regulated genes
71.0259		SCARS REGULATE EXPRESSION OF A PROMINENT MAJORITY OF HUMAN CANCER SURVIVAL PREDICTOR GENES
		TYPE OF CANCER	CANCER SURVIVAL GENES	SCARS-REGULATED	PERCENT
		BREAST	582	405	69.5876
		PROSTATE	161	121	75.1553
		PANCREATIC	1549	1112	71.7883
		LIVER	2892	2217	76.6598
		RENAL	6070	4406	72.5865
		COLORECTAL	603	448	74.2952
		CERVICAL	717	526	73.3612
		LUNG	662	488	73.716
		THYROID	347	259	74.6398
		OVARIAN	504	368	73.0159
		ENDOMETRIAL	1631	1129	69.2213
		UROTHELIAL	1101	772	70.1181
		HEAD & NECK	808	558	69.0594
		GLIOMA	271	204	75.2768
		MEANOMA	205	148	72.1951
		STOMACH	307	219	71.3355
		TESTIS	60	41	68.3333
		ALL	10713	7609	71.0259

## Sheet: S4
4436 HERVH lncRNA-regulated cancer survival genes
41.4076			HERVH lncRNA-regulated cancer survival genes
			TYPE OF CANCER	CANCER SURVIVAL GENES	HERVH-REGULATED	PERCENT
			BREAST	582	229	39.3471
			PROSTATE	161	63	39.1304
			PANCREATIC	1549	629	40.6068
			LIVER	2892	1267	43.8105
			RENAL	6070	2579	42.4876
			COLORECTAL	603	262	43.4494
			CERVICAL	717	312	43.5146
			LUNG	662	298	45.0151
			THYROID	347	153	44.0922
			OVARIAN	504	202	40.0794
			ENDOMETRIAL	1631	652	39.9755
			UROTHELIAL	1101	458	41.5985
			HEAD & NECK	808	340	42.0792
			GLIOMA	271	115	42.4354
			MEANOMA	205	85	41.4634
			STOMACH	307	144	46.9055
			TESTIS	60	23	38.3333
			ALL	10713	4436	41.4076

## Sheet: S5
5013 LTR7Y/B-regulated cancer survival genes
46.7936			LTR7Y/B enhancers-regulated cancer survival genes
			TYPE OF CANCER	CANCER SURVIVAL GENES	LTR7Y/B-REGULATED	PERCENT
			BREAST	582	284	48.7973
			PROSTATE	161	90	55.9006
			PANCREATIC	1549	772	49.8386
			LIVER	2892	1565	54.1148
			RENAL	6070	2881	47.4629
			COLORECTAL	603	320	53.068
			CERVICAL	717	340	47.4198
			LUNG	662	312	47.1299
			THYROID	347	171	49.2795
			OVARIAN	504	233	46.2302
			ENDOMETRIAL	1631	747	45.8001
			UROTHELIAL	1101	483	43.8692
			HEAD & NECK	808	369	45.6683
			GLIOMA	271	128	47.2325
			MEANOMA	205	107	52.1951
			STOMACH	307	131	42.671
			TESTIS	60	26	43.3333
			ALL	10713	5013	46.7936

## Sheet: S6
1641 LTR5_Hs/SVA_D-regulated cancer survival genes
15.3178				LTR5_Hs/SVA_D enhancers-regulated cancer survival genes
				TYPE OF CANCER	CANCER SURVIVAL GENES	LTR5_Hs/SVA_D-REGULATED	PERCENT
				BREAST	582	80	13.7457
				PROSTATE	161	10	6.21118
				PANCREATIC	1549	250	16.1394
				LIVER	2892	382	13.2089
				RENAL	6070	965	15.8979
				COLORECTAL	603	104	17.2471
				CERVICAL	717	112	15.6206
				LUNG	662	105	15.861
				THYROID	347	56	16.1383
				OVARIAN	504	78	15.4762
				ENDOMETRIAL	1631	250	15.328
				UROTHELIAL	1101	164	14.8955
				HEAD & NECK	808	128	15.8416
				GLIOMA	271	48	17.7122
				MEANOMA	205	25	12.1951
				STOMACH	307	25	8.14332
				TESTIS	60	11	18.3333
				ALL	10713	1641	15.3178

## Sheet: S7
Table S8. Enrichment within human-specific regulatory networks of 13,824 genes associated with human-specific genomic regulatory sequences (HSGRS).
Networks of genes associated with expression of transposable elements (TE) in human dorsolateral prefrontal cortex
Classification category	Number of genes	Genes associated with HSGRS
Human genome	63677	13824
Networks of genes associated with human DLPFC-expressed TE	22863	10132	44.3161
Percent	35.9	73.2928
Enrichment**	1	2.04158
P value*		0
GES of the Multi-lineage Markers Expressing (MLME) cells of human preimplantation embryo
Classification category	Number of genes	Genes associated with HSGRS
Human genome	63677	13824
GES of the MLME cells of human preimplantation embryo	12735	8214	64.4994
Percent	20	59.4184
Enrichment**	1	2.97092
P value*		0
Regulatory networks of genes associated with human-specific structural variants***
Classification category	Number of genes	Genes associated with HSGRS
Human genome	63677	13824
Genes associated with human-specific deletions and insertions	10992	4574	41.6121
Percent	17.26	33.0874
Enrichment**	1	1.917
P value*		0
Gene expression signature of the HERVH/LBP9 network in hESC
Classification category	Number of genes	Genes associated with HSGRS
Human genome	63677	13824
Genes associated with the HERVH/LBP9 pathway in hESC	11507	6210	53.9672
Percent	18.07	44.9219
Enrichment**	1	2.48599
P value*		0
Network of genes associated with regulatory TE in naïve & primed hESC
Classification category	Number of genes	Genes associated with HSGRS
Human genome	63677	13824
Genes associated with regulatory TE in naïve & primed hESC	6148	4565	74.2518
Percent	9.65	33.0223
Enrichment**	1	3.422
P value*		0
Network of genes differentially expressed in human fetal brain and adult neocortex
Classification category	Number of genes	Genes associated with HSGRL
Human genome	63677	13824
Human fetal brain/adult neocortex signature genes	4764	3520	73.8875
Percent	7.48	25.463
Enrichment**	1	3.40414
P value*		0
Human neurogenesis in vivo network^
Classification category	Number of genes	Genes associated with HSGRS
Human genome	63677	13824
Gene expression signatures of human neurogenesis in vivo	11911	8003	67.19
Percent	18.7053	57.8921
Enrichment**	1	3.09495
P value*		0
Legend: *, p values were estimate using the hypergeometric distribution test; **, expected values were estimated based on the number of genes in the human genome (63,677) and the number of genes in the corresponding category of human-specific regulatory networks; ***, this category of genes was reported in Kronenberg et al. (2018); ^, this category of genes was reported in Nowakowski et al. (2017…
Networks of genes associated with expression of transposable elements (TE) in human dorsolateral prefrontal cortex
Guffanti et al., 2018.
GES of the Multi-lineage Markers Expressing (MLME) cells of human preimplantation embryo
Glinsky et al., 2018.
Regulatory networks of genes associated with human-specific structural variants
Kronenberg et al., 2018.
Gene expression signature of the HERVH/LBP9 network in hESC
Wang et al., 2014.
Network of genes associated with regulatory TE in naïve & primed hESC
Theunissen et al., 2016, Cell Stem Cell 19, 502–515. Pontis et al., 2019, Cell Stem Cell 24, 1-12.
Network of genes differentially expressed in human fetal brain and adult neocortex
Glinsky GV. 2017. doi: https://doi.org/10.1101/022913.
Human neurogenesis in vivo network
Nowakowski TJ et al. 2017. Science 358, 1318-1323.
Human corticogenesis in vitro network
van de Leemput J et al., 2014. Neuron 83, 51-68.

## Sheet: S8
	SCARS regulate expression of a majority of 13,824 genes associated with HSRS
	Classification category	Number of genes	Percent
	HERVH lncRNA-regulated genes	4805	34.7584
	LTR7Y/B enhancers-regulated genes	5240	37.9051
	LTR5_Hs/SVA_D enhancers-regulated genes	2022	14.6267
	All SCARS-regulated HSRS-associated genes	8384	60.6481
